# Supplementary material for: Gait Velocity Alterations in Essential Tremor: a Meta-Analysis
Source: Cerebellum. 2024 Dec 13;24(1):11. doi: 10.1007/s12311-024-01763-1 (PMC11645424; doi:10.1007/s12311-024-01763-1)
Supplement: Supplementary file 1 — (XLSX 9.98 KB) [file 12311_2024_1763_MOESM1_ESM.xlsx]

## Sheet: Sheet1
study	author	control.n	control.m	control.std	treat.n	treat.m	treat.std
1	Skinner, Jared W.; Lee, Hyo Keun; Hass, Chris J.	20	0.97	0.1	24	0.86	0.05
2	Rao, Ashwini K.; Uddin, Jasim; Gillman, Arthur; Louis, Elan D.	62	0.99	0.33	161	0.805	0.28
3	Fernandez, Kristina M.; Roemmich, Ryan T.; Stegemöller, Elizabeth L.; Amano, Shinichi; Thompson, Amanda; Okun, Michael S.; Hass, Chris J.	38	1.25	0.1	24	1.1	0.2
4	Rao, Ashwini K.; Gillman, Arthur; Louis, Elan D.	40	0.94	0.25	104	0.76	0.26
5	Hoskovcová, Martina; Ulmanová, Olga; Šprdlík, Otakar; Sieger, Tomáš; Nováková, Jana; Jech, Robert; Růžička, Evžen	25	1.13	0.1	30	1.08	0.14
6	Roemmich, Ryan T.; Zeilman, Pamela R.; Vaillancourt, David E.; Okun, Michael S.; Hass, Chris J.	11	1.15	0.12	11	0.69	0.23
7	Stolze, Henning; Petersen, Gesche; Raethjen, Jan; Wenzelburger, Roland; Deuschl, Günther	21	1.2	0.2	25	1	0.2
8	Fasano, Alfonso; Herzog, Jan; Raethjen, Jan; Rose, Franziska E. M.; Muthuraman, Muthuraman; Volkmann, Jens; Falk, Daniela; Elble, Rodger; Deuschl, Günther	10	0.91	0.05	11	0.62	0.1
